# Supplementary material for: ProHealth eCoach: user-centered design and development of an eCoach app to promote healthy lifestyle with personalized activity recommendations
Source: BMC Health Serv Res. 2022 Sep 4;22:1120. doi: 10.1186/s12913-022-08441-0 (PMC9440769; doi:10.1186/s12913-022-08441-0)
Supplement: Supplementary file 2 — Additional file 2. The outcome of the focus group discussion for RQ-1 in Workshop 1. [file 12913_2022_8441_MOESM2_ESM.xlsx]

## Sheet: Appendix-1
Title	Outcome of the focus group discussion for RQ-1.
Group	Opportunities of an eCoach app. in eHealth.
Group-1	Effectiveness: help me to loose/control weight
	Easy: User friendly unlike many existing app.
	Accessible: speech recognition (e.g., Siri) for command and control
	Transparent: less human intervention (e.g., avoid everyday data input), and automatic generation of recommendations
	Evidence-based: meet medical standards for weight control/loss
	Regular advice tailed to how the user is doing regarding the goal
	Predictive: Provide photos of the food you must calculate the calories, nutrition values etc.
	Fun to use.
Group-2	Key performance indicators (an overall health index computed by combining several health parameters to forecast health status and update the timely progress indicator)
	Functions (e.g., progress on obesity vs obesity, feedback on stress and sleep, interventions when likely to sin! Areas of problems and hints for improvement)
	Beyond state-of-the-art innovation (e.g., to be better than existing apps in the marketplace)
	Towards wellbeing (e.g., target physical and mental fitness)
	Long-time trends and short “bursts”
	Credibility on app usage.
Group-3	Real-time collection of activity data and dietary status
	Accurate feedback on the collected data
	Safety and privacy
	Respectfulness (e.g., tone, words)
	Empower positive behaviors rather than criticizing/ highlighting the negative aspects (although “hard-way intervention” can also have a powerful effect)
	Consider cultural aspects, social traits, and individual preferences with regards to how to coach / motivate
Group-4	Fun to use such a health app., Realtime feedback generation, Users valued structure, Easy to use, Personalized features, Easy to access, Promote healthy habit, Clarification on BMI target group
