# Supplementary material for: ProHealth eCoach: user-centered design and development of an eCoach app to promote healthy lifestyle with personalized activity recommendations
Source: BMC Health Serv Res. 2022 Sep 4;22:1120. doi: 10.1186/s12913-022-08441-0 (PMC9440769; doi:10.1186/s12913-022-08441-0)
Supplement: Supplementary file 3 — Additional file 3. The outcome of the focus group discussion for RQ-2 in Workshop 1. [file 12913_2022_8441_MOESM3_ESM.xlsx]

## Sheet: Appendix-2
Title	Outcome of the focus group discussion for RQ-2.
Group	Type of goal setting for the self-weight-management
Group-1	Input –
	Own body weight and health status/history
	Personal goals: daily and weekly goals (how many calories)
	Smart guidance to realistically achieve objectives, based on evidence
	Preferences on diet
	Desired physical activity
	Shared goals with family/friends/colleagues/group
	Output –
	Type of positive/motivating feedback: based on personal preferences (e.g., music, pictures, smileys)
	Constructive feedback: pinpointing behavior to improve in a constructive way
	Recommended physical activity and dietary intake
Group-2	Parameters and statistics (e.g., weight goals, feeling well or mood as end goal, history, trend, target, population statistics and my percentile)
	Characteristics (compare with other participants, goals should be reachable)
	Recognition (rewards for good behavior, recognition for following a 16:8 intermittent diet as an example)
	Open category (look good as end goal, exercise goals, wellbeing goal based on physiological and physical parameters, social interaction goal, and dietary adherence goal)
Group-3	Long term goals divided into daily goals
	Daily goals should be defined around what the user should eat
	Make sure that goals are realizable/achievable
	Goals should be flexible/changeable
	Goals should allow/consider preferences (e.g., “I play soccer”, therefore the goals should be tailored to this rather than suggesting generic messages such as “walk X minutes this afternoon”) and allow exceptions (e.g., one sweet a week)
	Goals should be context-driven
Group-4	SMART goals which should be –
	Specific, Measurable, Attainable, Relevant, Realtime
