# Supplementary material for: ProHealth eCoach: user-centered design and development of an eCoach app to promote healthy lifestyle with personalized activity recommendations
Source: BMC Health Serv Res. 2022 Sep 4;22:1120. doi: 10.1186/s12913-022-08441-0 (PMC9440769; doi:10.1186/s12913-022-08441-0)
Supplement: Supplementary file 4 — Additional file 4. The outcome of the focus group discussion for RQ-3 in Workshop 1. [file 12913_2022_8441_MOESM4_ESM.xlsx]

## Sheet: appendix-3
Title	Outcome of the focus group discussion for RQ-3.
Group	Feedback generation to motivate self-management
Group-1	Physical Activity –
	Health-status adjusted daily
	Weather/climate-adjusted recommendations for activity
	Short-term, long-term statistics
	Adaptive achieved goal scorer (0-100)
	Virtual training facilities
	Walk and talk – for meetings (job, private, leisure)
	Preferred sports/games
	Comparison with others
	Tokens: medals, smiley, Pokémon Go rewards
	Nutrition –
	Adjusted to preferences – individual guidance
	Food map: culturally adapted
	Pictures, updated recipes
	Seasonal recommendations base on what on sale this week from your local shop(s)
	Habit –
	Help to improve healthy habits and reduce unhealthy habits
	Reminders YouTube videos, podcasts
Group-2	Medical status – neutral advice
	Fitness status – very fit, fit, normal fit, in need of training
	Speedometer – how fast am I making progress!
	Target estimate – when will I reach my goal, can I reach it faster?
	Rhythm and beat – underlying beat to perform constantly at an adequate level
	Trend of mental (e.g., stress, sleep) and physical fitness (e.g., exercise)
	Link with other people for mutual walks, runs, meditation, and social interaction
	Find/book calendar times for exercise (e.g., intervention, reminder)
	Timing feedback/interventions, challenges
	Comparison with healthy status
	Comparison to goals
	Adaption to current situation
	Streaks and challenges
	Comparison to estimate
Group-3	Show progress/evolution (reach relevant milestones)
	Punishment (?): e.g., in sports if you do not achieve the goal then you must “do extra”
	Reinforcement learning (either positive or negative, depending on the type of person but also the “moment and situation”)
	Educational facts
	Peer feedback/ social community/ social competition
Group-4	Input –
	Carb level, Food intake level, Diet and physical activities
	Output –
	High level contextual information, BAR code, Visual feedback, Dot based feedback, Area representative
